# Supplementary material for: Proteus mirabilis Urease: Unsuspected Non-Enzymatic Properties Relevant to Pathogenicity
Source: Int J Mol Sci. 2021 Jul 4;22(13):7205. doi: 10.3390/ijms22137205 (PMC8268090; doi:10.3390/ijms22137205)
Supplement: Supplementary file 1 [file ijms-22-07205-s001.zip]

Archive with 1 entries (1 files):
- ijms-1274755-supplementary.pdf
